# Supplementary material for: Comparative Study of the Structural Features and Electrochemical Properties of Nitrogen-Containing Multi-Walled Carbon Nanotubes after Ion-Beam Irradiation and Hydrochloric Acid Treatment
Source: Nanomaterials (Basel). 2021 Aug 24;11(9):2163. doi: 10.3390/nano11092163 (PMC8471838; doi:10.3390/nano11092163)
Supplement: Supplementary file 1 [file nanomaterials-11-02163-s001.zip]

Archive with 1 entries (1 files):
- nanomaterials-1346626-supplementary.pdf
